# Supplementary material for: T cell acute lymphoblastic leukemia exploits a neural proinflammatory pathway to colonize the meninges
Source: J Clin Invest. 2025 Oct 23;136(2):e188888. doi: 10.1172/JCI188888 (PMC12807478; doi:10.1172/JCI188888)
Supplement: Supporting data values [file jci-136-188888-s233.xlsx]

## Sheet: Figure 1
	Figure 1C
		CON					ΔE NOTCH1
		221.72	217.75	233.88	198.53	203.54	4520.55	4563.97	4572.46	4573.31	4390.87
	Figure 1D
		CON			ΔE NOTCH1
		1	1	1	23.9839	20.9311	25.0279
	Figure 1E
		CON			ΔE NOTCH1
		749.48	745.01	746.02	2977.13	2862.87	2892.36
	Figure 1F
			Mean	SD	N
		BM progentors	1	0.112064	3
		Replating 1	3.78389	0.410877	3
		Replating 2	7.83244	0.910601	3
		ΔE NOTCH1 transformed cells	15.9733	1.81745	3
	Figure 1G
		BM					Thymus					Meninges					Blood					Liver					Spleen					Lung
		3028.69	3145.08	2797.41	2484.12	2681.63	4530.22	4569.44	4589.56	4574.81	4389.37	4650.26	6092.96	5693.94	4697.29	6284.57	2060.95	1982.59	2028.96	2034.86	2075.06	1521.47	1517.71	1553.64	1480.01	1522.06	1801.98	1656.18	1737.93	1718.7	1830.88	1527.87	1488.5	1510.4	1513	1509.81
	Figure 1H
		BM				Meninges
		1	1	1	1	4.43	5.05	5.1	5.56898
	Figure 1L
		T-ALL	Thymus
		25013.6	1.76849
		22853.1	1.89571
		12129.3	1.5085
		20277.2
		11979.2
		10909.5
		17885.5
		40.318
		9625.58
		6688.76
		19599.4
		16.0275
		61.7216
		25705.3
		20101.5
		13155.4
		11659
		21646
		7790.08
		10946.3
		3.32403
		20471.7
		21114.7
		16274.6
	Figure 1M
		CD8- CD4+	CD8+ CD4+	CD8+ CD4 -	DN CD3-	DN CD3+
		1.69	3.73	26.2	6.92	46.8
		2.02	2.14	16.8	16.5	55.7
		2.04	1.61	11.5	5.96	58.6
		1.2	1.82	12.9	11.9	48.3

## Sheet: Figure 2
	Figure 2A
		Days	SCA-CON	CXCR3 KO-1	CXCR3 KO-2
		43	1
		62	1
		64	1
		65	1
		65	1
		65	1
		65	1
		76			1
		78	1	1
		80	1
		80	1
		101			1
		101			1
		178		0	0
		178		0	0
		178		0	0
		178		0	0
		178		0	0
		178		0	0
		178		0	0
		178		0
		178		0
	Figure 2B
		Days	SCA-CON	CXCR3 KO-1	CXCR3 KO-2
		51	1
		65	1
		65	1
		65	1
		74	1
		77	1
		79	1		1
		85		1
		87			1
		91	1
		105		1
		120		1
		120		1
		127			1
		169		1
		189		1
		197		1
		234		0	0
		234		0	0
		234		0	0
		234			0
		234			0
		234			0
		234			0
	Figure 2C
		Bone marrow	sgCtrl					CXCR3 KO1					CXCR3 KO2
			97.15	90.74	96.01	83.95	91.41	2.95	4.52	5.45	7.16	5.15	10	4.48	9.61	9.39	5.88
		Meninges	sgCtrl					CXCR3 KO1					CXCR3 KO2
			46.98	71.32	70.44	70.41	52.61	0.83	0.79	0.85	0.15	0.14	0.92	0.05	0.62	0.05	0.91
		Blood	sgCtrl					CXCR3 KO1					CXCR3 KO2
			48.45	65.44	65.17	64.86	48.22	0.33	0.06	0.05	0.08	0.14	0.12	0.11	0.19	0.18	0.22
		Spleen	sgCtrl					CXCR3 KO1					CXCR3 KO2
			30.43	58.57	59.31	58.21	29.34	0.01	0.02	0.05	0.03	0.03	0.08	0.04	0.05	0.04	0.03
		Liver	sgCtrl					CXCR3 KO1					CXCR3 KO2
			40.73	62.05	62.5	61.14	31.13	0.02	0.08	0.02	0.02	0.02	0.02	0.43	0.02	0.42	0.49
		Lungs	sgCtrl					CXCR3 KO1					CXCR3 KO2
			32.56	53.83	50.54	53.61	32.56	0.01	0	0.01	0.02	0.02	0.07	0.04	0.05	0.01	0.04
		Testis	sgCtrl					CXCR3 KO1					CXCR3 KO2
			11.3	32.82	25.73	25.79	11.58	0.01	0.01	0.01	0.02	0	0.01	0.01	0.01	0	0.01
	Figure 2E
			sgCtrl	CXCR3 KO1	CXCR3 KO2
			2.6	0.05	0.03
			1.9	0.01	0.06
			2.05	0.03	0.03
			2.24	0.02	0.04
	Figure 2F
		Days	KOPTK1 SCA CON			KOPTK1 CXCR3 KO 1			KOPTK1 CXCR3 KO 2					Days	PER117 SCA CON			PER117 CXCR3 KO 1			PER117 CXCR3 KO 2
		0	100	100	100	52.1472	50.7508	50.4451	49.6932	48.048	48.368			0	100	100	100	91.5663	85.2273	92.0319	97.5904	88.6364	93.6255
		24	224.54	225.826	218.694	86.5031	85.2853	86.9436	72.6994	76.8769	74.184			24	182.731	142.803	154.582	102.008	95.8333	100	102.41	81.4394	88.8446
		48	382.822	380.781	359.644	120.552	123.724	125.519	120.552	99.3994	100.297			48	308.835	270.076	307.171	128.514	123.106	126.693	123.293	92.803	106.773
		72	548.466	537.538	518.398	194.172	201.201	184.866	168.098	182.883	178.338			72	502.008	424.621	415.936	144.98	136.364	144.223	143.775	124.621	127.092
		96	860.429	818.318	795.252	248.16	260.36	248.368	247.546	252.252	253.709			96	550.201	503.409	533.466	163.855	158.333	158.964	172.289	136.742	147.41
		120	1180.37	1287.39	1274.18	317.485	312.312	266.469	310.123	303.303	262.018			120	634.538	616.667	587.251	175.502	170.076	215.139	228.112	203.409	242.231

## Sheet: Figure 3
		Figure 3A
				KOPTK1 sgCtrl						KOPTK1 CXCR3 KO1						KOPTK1 CXCR3 KO2						PER117 sgCtrl						PER117 CXCR3 KO1						PER117 CXCR3 KO2
			Without CXCL10	4.48	4.74	2.98	3.07	3.79	2.95	4.16	4.48	10.16	1.64	2.94	2.83	5.83	7.11	3.16	3.28	3.13	2.83	6.03	2.66	4.65	6.5	6.16	7.28	4.13	4.03	6.46	6.46	3.98	8.28	4.03	4	3.98	4.32	4.16	3.95
			With CXCL10	86.5	81.16	91.58	80.65	73.1	74.96	4.1	3.49	2.83	3.31	2.98	2.8	3.16	3.28	3.13	3.15	2.96	3.13	86.16	83.66	83.1	86.5	73.16	78.64	4	3.96	3.48	6.49	3.95	3.98	4.29	4.37	6.16	3.98	6.16	6.16
		Figure 3B		LOW CXCR3		High CXCR3
			T-ALL primary patient samples	without CXCL10	with CXCL10	without CXCL10	with CXCL10
				18.0005	20.7547	18.0005	58.0622
				13.3337	16.8728	17.9845	81.244
				17.3338	20.9592	19.5012	63.0978
				6.67817	7.49467	13.8503	94.161
				6.6445	7.64783	11.461	78.5421
		Figure 3C
			Pt#2																		Pt#4
			sgCtrl without CXCL10			CXCR3 KO1 without CXCL10			CXCR3 KO2 without CXCL10			sgCtrl with CXCL10			CXCR3 KO1 with CXCL10			CXCR3 KO2 with CXCL10			sgCtrl without CXCL10			CXCR3 KO1 without CXCL10			CXCR3 KO2 without CXCL10			sgCtrl with CXCL10			CXCR3 KO1 with CXCL10			CXCR3 KO2 with CXCL10
			6.8	6.13	6.43	6.13	5.16	6.13	5	5.79	6.46	93.83	87.95	96.49	6.16	7.16	5.8	5.83	6.49	6.16	6.16	5.13	5.83	4.8	4.43	5.13	5.5	5.16	4.8	93.8	86.16	93.83	7.13	4.43	5.83	6.83	4.8	4.79
		Figure 3D
				KOPTK1						PER117
			Without CXCR3 antagonist	92.6803	96.5827	93.9773	94.9743	89.4977	91.281	96.4943	86.1643	89.1643	86.1343	89.651	94.981
			With CXCR3 antagonist	7.063	6.098	7.29467	6.16433	7.09433	4.394	7.31033	9.16467	6.166	7.283	5.794	4.27967
		Figure 3E
			T-ALL primary patient samples	without CXCR3 antagonist	with CXCR3 antagonist	without CXCR3 antagonist	with CXCR3 antagonist
				14.1242	13.059	90.161	6.45967
				21.5487	20.1825	94.994	22.4615
				7.557	8.813	74.0227	18.7982
				4.96317	4.6615	81.995	19.8852
				4.69467	5.073	63.1778	19.4647
		Figure 3I
			DND41
				CON						CXCR3 TV1						CXCR3 TV2						CXCR3 TV1 + TV2
			Without CXCL10	3.04	1.08	4.34	3.04	2.77	1.72	3.18	1.22	3.46	3.31	2.63	2.12	2.62	1.14	3.16	2.31	1.78	1.88	3.19	1.45	3.16	2.98	2.28	5.13
			With CXCL10 (100 ng/ml)	3.75	3.85	4.43	4.42	4.43	2.8	54.2	44.09	44.28	42.83	42.81	42.83	44.03	43.13	42.28	47.97	44.31	47.5	92.95	89.83	94.98	86.47	93.3	96.48
		Figure 3J
			Days	CON	CXCR3 TV1	CXCR3 TV2	CXCR3 TV1 + TV2
			26				1
			26				1
			26				1
			28		1		1
			28				1
			28				1
			28				1
			28				1
			30		1	1
			33			1
			36		1	1
			36		1	1
			36		1	1
			36		1	1
			36		1	1
			36		1	1
			42	1
			42	1
			42	1
			42	1
			42	1
			42	1
			42	1
			42	1
		Figure 3K
			Bone marrow	CON						CXCR3 TV1						CXCR3 TV2						CXCR3 TV1 + TV2
				82.64	79.97	85.55	84.43	87.85	79.21	79.75	79.62	76.55	79.31	77.17	80.07	77.35	78.17	77.19	80.26	85.55	79.51	77.85	76.75	76.23	80.2	83.88	84.01
			Meninges	CON						CXCR3 TV1						CXCR3 TV2						CXCR3 TV1 + TV2
				0	0	0	0	0		65.1	64.2	76.4	66.45	68.03	69.24	65.33	64.36	63.3	66.77	65.88	64.14	94.12	79.81	83.48	82.84	78.57	81.41
			Blood	CON						CXCR3 TV1						CXCR3 TV2						CXCR3 TV1 + TV2
				52.97	73.52	65.21	54.63	65.84	54.77	41.04	49.12	73.52	56.19	56.93	66.96	40.81	51.07	52.3	65.66	54.22	54.22	55.37	53.98	73.57	45.65	50.37	66.18
			Spleen	CON						CXCR3 TV1						CXCR3 TV2						CXCR3 TV1 + TV2
				60.04	67.61	43.18	57.15	55.04	54.92	61.66	70.35	50.91	63.64	65.03	60.52	68.36	69.86	43.22	56.99	49.78	58.42	66.92	61.26	64.3	64.21	55.16	69.24
			Liver	CON						CXCR3 TV1						CXCR3 TV2						CXCR3 TV1 + TV2
				68.24	60.02	61.6	65.71	65.02	59.86	65.76	54.21	53.09	60.5	65.73	69.25	65.02	53.46	51.99	61.91	63.73	55.03	56.98	50.64	56.85	76.55	67.23	64.55
			Lungs	CON						CXCR3 TV1						CXCR3 TV2						CXCR3 TV1 + TV2
				54.16	54.1	40.64	61.02	42.09	54.07	58.78	53.94	45.84	60.87	57.25	55.92	49.2	57.22	68.24	67.26	63.88	62.2	50.31	69.78	53.97	63.59	62.54	69.62
			Testis	CON						CXCR3 TV1						CXCR3 TV2						CXCR3 TV1 + TV2
				49.59	44.78	39.6	64.46	53.21	43.05	59.85	59.99	57.2	48.34	43.14	44.3	61.93	60.06	56.94	48.96	42.49	59.11	60.79	45.29	64.35	59.44	67.69	62.19

## Sheet: Figure 4
		Figure 4A
			KOPTK1	shNC			shUSP7 1			shUSP7 2
				1	1	1	0.151	0.0626	0.0615	0.13	0.0406	0.112
			PER117	shNC			shUSP7 1			shUSP7 2
				1	1	1	0.142	0.158	0.107	0.0912	0.151	0.165
		Figure 4C
			KOPTK1	shNC			shUSP7 1			shUSP7 2
				3679.08	3639.06	3692.34	232.88	273.64	171.92	269.25	267.76	276.88
			PER117	shNC			shUSP7 1			shUSP7 2
				882.59	942.69	806.88	196.62	188.6	157.23	181.77	179.8	160.01
		Figure 4K
			KOPTK1	Anti-NOTCH1			IgG
				17.954	16.4302	17.6493	1	1	1
		Figure 4L
			KOPTK1	EMPTY DBZ									EMPTY Veh									CXCR3 DBZ									CXCR3 Veh
				0.13	0.16	0.14	0.15	0.16	0.17	0.17	0.16	0.18	0.12	0.11	0.11	0.13	0.11	0.13	0.11	0.12	0.13	1.07	0.95	1.09	1.14	1.19	1.08	1.11	1.12	1.02	19.3761	17.2593	16.6695	18.2752	17.5294	19.6944	19.5234	20.7963	17.3607

## Sheet: Figure 5
		Figure 5A
			BM Serum - CON							BM Serum -ΔE NOTCH1							Blood Serum -CON							Blood Serum - ΔE NOTCH1							CSF-CON							CSF-ΔE NOTCH1
			254.17	379.17	204.17	279.17	254.17	354.17	304.17	1554.17	1129.17	1829.17	1429.17	1504.17	1429.17	1304.17	154.17	279.17	204.17	179.17	279.17	204.17	279.17	704.17	829.17	429.17	654.17	754.17	729.17	779.17	629.17	379.17	704.17	404.17	679.17	429.17	226.67	4254.17	4154.17	4354.17	4029.17	4329.17	4404.17	4504.17
		Figure 5C
			CON		T-ALL
			67.347	67.347	2180.82	2057.76
			55.102	68.571	2995.1	2976.12
			28.163	33.061	2254.29	2321.02
			25.102	26.939	2407.35	2994.49
					2254.29	2278.16
					2278.78	2278.16
					2382.86	2467.96
		Figure 5E
			BM	CXCL10 WT										CXCL10 KO
				4911045	4890647	4964824	4777139	4948668	4874088	4961080	4953787	5046830	4933669	4890647	4777139	4901973	4812677	4902510	4809611	4996233	4962969	5029799	4904707
			Meninges	CXCL10 WT										CXCL10 KO
				1149650	1018706	1056138	1029425	1146707	988155	1122182	974411	1135751	1024198	112651	303815	417579	115531	402181	386461	405354	224900	416048	262027
		Figure 5F
			BM	CXCL10 WT					CXCL10 KO
				17.53	17.43	17.6	17.82	18.13	18.45	15.05	16.92	18.13	17.76
			Meninges	CXCL10 WT					CXCL10 KO
				0.45	0.49	0.46	0.6	0.6	0.51	0.75	0.53	0.48	0.61
		Figure 5G
			BM	Day 12																		Day 20																		Day 35
				CON						CXCL10 WT						CXCL10 KO						CON						CXCL10 WT						CXCL10 KO						CON						CXCL10 WT
				0	0	0	0	0	0	924788	829036	878242	791873	919463	825266	919463	825266	875011	788595	878640	817410	0	0	0	0	0	0	1464123	1606067	1846115	1411991	1549978	1775363	1455236	1593236	1643951	1328239	1515079	1731296	0	0	0	0	0	0	4948668	4874088	4961080	4953787
			Meninges	Day 12																		Day 20																		Day 35
				CON						CXCL10 WT						CXCL10 KO						CON						CXCL10 WT						CXCL10 KO						CON						CXCL10 WT
				0	0	0	0	0	0	0	0	0	0	0	0	0	0	0	0	0	0	0	0	0	0	0	0	50478	34964	51956	35762	51996	38836	13023	7872	8369	7208	5561	4676	0	0	0	0	0	0	1146707	988155	1122182	974411
		Figure 5H
			CSF		CON						CXCL10 WT						CXCL10 KO
				Day 12	129.17	204.17	204.17	129.17	254.17	304.17	154.17	279.17	354.17	179.17	229.17	229.17	21.67	24.17	31.67	34.17	24.17	34.17
				Day 20	229.17	354.17	154.17	254.17	179.17	304.17	1704.17	2204.17	1704.17	2079.17	2579.17	2129.17	26.67	29.17	34.17	26.67	21.67	21.67
				Day 35	179.17	204.17	229.17	204.17	129.17	204.17	4504.17	4454.17	4304.17	4304.17	4379.17	4829.17	24.17	24.17	29.17	29.17	26.67	24.17
		Figure 5I
			BM CD45+				BM Stromal cells				Thymus CD45+				Thymus Stromal cells				MN CD45+				MN Stromal cells
			1	1	1	1	104.55	95.1853	92.1655	72.9328	0.122811	1.71224	1.84517	1.8993	144.945	139.569	177.33	154.692	0.0598603	1.0008	0.884624	1.02746	1082.66	937.732	972.761	1157.84
		Figure 5J
				CON						ΔE NOTCH1
			Endo	0	9.54	6.04	0	8.55	0	0	0	0	0	0	0
			vSMC	14.74	33.35	53.41	11.17	51.1	10.36	17.3	18.13	20.75	23.23	20.75	22.36
			Per	0.93	12.85	23.38	1.38	15.24	1.25	2452.01	2639.66	2626.1	2825.03	2701.61	2888.81
			Fib	3.73	18.68	3.44	3.68	17.87	1.79	1034.84	1526.66	1045.06	1500.89	1085.23	1545.05
		Figure 5K
			CXCL10 (MFI)	BM				Mn				Liver				Spleen				Lungs				Thymus				Testis				Heart				Kidney
				212	202	206	168	3847	3785	3583	3540	117	113	77.5	89.5	55.2	50.1	48.3	48.2	53.3	54	39.6	37.6	8.98	5.92	11.3	7.51	130	127	104	129	11.6	5.13	11.2	11.51	30.8	37.2	47.2	41.6
		Figure 5L
			CXCL10 (MFI)	BM				Mn				Liver				Spleen				Lungs				Thymus				Testis				Heart				Kidney
				43.6	44.9	43.6	45.6	1046	1028	978	1031	1.12	1.18	1.12	1.32	1	2.28	1.08	1.01	2.1	2.15	1.12	2.19	8.1	6.5	4.5	5.49	3.35	1.28	2.54	1.48	16.7	19.3	17.5	14.7	6.42	6.65	6.75	7.9
		Figure 5M
			Per +KOPTK1			Per + PER117			Per			KOPTK1			PER117
			4055.02	4214.2	4257.06	2261.14	2059.1	2175.43	663.184	608.082	650.939	338.694	301.959	332.571	155.02	595.837	118.286
		Figure 5N
			DuF +KOPTK1			DuF + PER117			DuF			KOPTK1			PER117
			5157.06	5401.96	5175.43	3332.57	3350.94	3559.1	724.408	663.184	589.714	338.694	301.959	332.571	155.02	595.837	118.286
		Figure 5O
			Per + Pt#2			Per + Pt#4			Per			Pt#2			Pt#4
			5438.69	5187.67	4850.94	5224.41	4606.04	5028.49	663.184	650.939	663.184	204	259.102	314.204	259.102	289.714	289.714
		Figure 5P
			DuF + Pt#2			DuF + Pt#4			DuF			Pt#2			Pt#4
			4220.33	4355.02	4208.08	4085.63	4214.2	4446.86	724.408	663.184	589.714	204	259.102	314.204	259.102	289.714	289.714
[truncated: 8 more columns]

## Sheet: Figure 6
			Figure 6B
					without Per						With Per						Without DuF						With DuF						Without LeC						With LeC						Without DuEC						With DuEC
				KOPTK1	7.62433	6.73067	8.007	7.114	3.44733	3.99433	72.041	72.8203	72.9103	72.454	63.7957	67.292	11.144	10.8117	11.1513	10.8177	7.107	7.04467	89.441	96.4967	83.181	79.6477	78.2107	73.944	4.29033	4.55733	4.328	4.214	5.20733	5.60433	72.9737	70.894	72.9313	74.5947	72.9277	69.6577	0.038	0.0393333	0.043	0.0377	0.041	0.0403	0.037	0.039	0.0393
				PER117	4.474	4.41433	4.46067	4.62633	2.73367	3.27633	61.4477	60.4107	59.4103	61.073	66.107	63.246	11.9143	12.2473	9.99467	9.96733	14.478	10.2883	79.3133	78.831	85.3227	95.824	84.8477	78.481	4.29033	4.297	4.298	4.298	4.84167	3.88067	66.324	66.0277	55.614	55.6247	57.816	48.5837	0.0396667	0.0406667	0.041	0.0403	0.0403	0.0343	0.0406667	0.042	0.0373
			Figure 6C
					without Per						With Per						Without DuF						With DuF						Without LeC						With LeC						Without DuEC						With DuEC
				Pt#2	8.28	7.16	7.94	9.5	5.49	5.49	86.47	91.64	88.31	88.24	91.61	91.16	6.5	6.16	7.95	7.28	4.92	6.16	91.64	79.77	94.98	91.61	88.82	91.63	6.1	6.11	7.32	6.16	4.55	5.46	86.49	91.61	88.24	86.16	88.28	91.63	5.83	5.61	5.49	5.46	5.83	5.49	4.97	4.98	5.88
				Pt#4	7.97	7.14	9.28	7.97	6.15	5.83	94.91	93.98	83.03	91.64	84.89	94.97	4.98	6.16	7.01	7.32	4.78	5.21	97.68	98.07	83.17	86.47	95.58	87.92	4.65	6.16	7.28	7.31	5.46	0	78.31	79.78	95	91.63	79.5	79.16	5.53	5.83	5.83	5.83	5.88	7.95	5.83	5.16	5.83
			Figure 6D
					Per + sgCtrl						Per + CXCR3 KO1						Per +CXCR3 KO2						DuF + sgCtrl						DuF + CXCR3 KO1						DuF + CXCR3 KO2						LeC + sgCtrl						LeC + CXCR3 KO1
				KOPTK1	92.921	92.9707	96.607	96.61	97.1303	96.7973	1.15867	1.219	1.07733	1.044	1.07733	1.044	1.15867	1.092	1.107	1.07733	0.996333	0.964333	92.797	92.797	91.13	94.9973	87.907	78.9573	11.8737	11.8757	7.97367	7.943	15.5827	10.9977	9.29667	9.29967	8.454	11.824	7.81733	11.407	69.827	66.6107	69.9437	66.1237	71.307	70.307	6.72767	7.144	5.87733
				PER117	89.6437	92.4973	95.9457	92.913	86.131	85.4847	1.14033	1.108	1.14367	1.11433	0.715667	0.791	0.781	0.780667	1.10767	1.144	0.964333	0.994333	76.4607	78.757	78.5903	78.7603	93.667	79.2737	9.27967	8.54233	4.04	7.46067	12.1297	15.5943	8.794	12.491	8.454	12.1577	11.879	12.7673	54.524	62.4607	54.3673	62.5513	52.2727	62.4973	11.607	4.41367	7.07733
			Figure 6E
					Per + sgCtrl						Per + CXCR3 KO1						Per + CXCR3 KO2						DuF + sgCtrl						DuF + CXCR3 KO1						DuF + CXCR3 KO2						LeC + sgCtrl						LeC + CXCR3 KO1
				Pt#2	94.98	91.61	89.5	92.98	83.13	86.16	6.73	4.98	5.83	6.16	7.97	8.31	6.49	6.49	6.5	5.83	6.13	7.31	89.5	91.63	89.17	91.63	86.47	86.17	6.5	5.83	4.91	4.91	6.16	5.02	6.49	6.16	5.28	4.88	5.3	5.53	81.66	81.63	88.02	89.3	95	91.61	6.16	5.83	7.31
				Pt#4	79.77	82.8	83.1	79.5	81.01	72.83	8.31	9.5	6.16	4.64	4.34	4.16	7.31	7.97	6.16	5.83	4.43	4.35	83.01	79.83	83.13	79.43	82.77	91.61	6.46	6.16	5.46	6.13	4.31	4.61	6.13	7	5.95	4.98	4.61	4.58	81.31	76.73	74.98	72.98	82.77	88.27	6.13	6.26	5.83
			Figure 6G
					without Per CM						With Per CM						Without DuF CM						With DuF CM						Without LeC CM						With LeC CM						Without DuEC CM						With DuEC CM
				KOPTK1	2.44733	3.077	3.75867	4.42167	3.02767	3.09567	95.9707	92.7873	92.9217	89.6623	95.9707	91.228	8.94367	7.15767	6.107	6.72767	10.8107	7.81067	52.127	49.641	48.9107	55.8107	57.7477	56.3143	4.32233	4.484	5.21133	5.58067	7.15867	7.107	82.264	74.4873	88.5807	85.474	95.8447	89.2893	2.3	1.3	1.43	1.58	1.48	1.33	1.45	1.54	1.83
				PER117	5.041	4.78167	7.97067	9.94333	4.071	4.77633	71.1437	67.4373	69.401	73.2743	66.1243	70.097	7.89033	7.17367	6.58267	6.181	10.8107	7.81067	64.787	61.1807	59.4977	48.9107	57.7477	56.3143	3.92733	5.96067	4.38067	5.26133	7.80767	5.10433	85.5203	81.8203	85.5807	89.214	95.5157	97.8783	1.29	1.39	1.3	1.4	1.49	1.59	1.39	1.59	1.28
			Figure 6H
					without Per CM						With Per CM						Without DuF CM						With DuF CM						Without LeC CM						With LeC CM						Without DuEC CM						With DuEC CM
				Pt#2	7.8	8.12	7.13	7.31	7.01	7.74	96.47	92.7873	92.9217	89.6623	95.9707	91.228	6.5	5.65	6.14	4.82	7.1	7.31	93.16	98.36	99.5	94.98	95	94.98	9.16	7.31	6.13	4.79	4.62	7.28	93.13	93.01	95.16	95	98.3	91.62	1.16	1.61	1.64	1.61	1.46	1.46	1.5	1.43	1.09
				Pt#4	4.83	4.34	6.13	6.16	10.67	7.37	98.3	94.98	94.68	91.97	98.31	82.86	5.62	6.13	6.13	5.83	7.33	7.13	94.97	98.02	98.28	91.5	94.98	91.62	7.01	6.13	4.43	4.43	7.31	6.83	96.63	96.34	94.98	82.8	91.96	94.98	1.44	1.44	1.64	1.46	1.41	1.08	1.61	1.46	1.04
			Figure 6I
					Per sgCtrl						Per CXCL10 KO1						Per CXCL10 KO2						DuF sgCtrl						DuF CXCL10 KO1						DuF CXCL10 KO2						LeC sgCtrl						LeC CXCL10 KO1
				KOPTK1	89.2	96.19	96.53	92.69	92	96.53	4.28	3.65	3.68	6.5	4.8	4.43	4.64	5.31	3.65	3.49	4.22	3.48	96.53	95.32	92.5	99.5	95.31	92.98	3.68	3.62	6.47	6.43	3.5	3.53	4.77	3.46	3.44	3.5	3.49	3.5	95.3	96.2	98.16	96.56	79.83	82.83	4.16	4.33	6.17
				PER117	89.31	86.17	76.47	82.65	84.97	83.13	6.47	4.95	4.43	4.43	5.28	5.28	3.5	3.53	6.46	4.64	5.83	4.95	78.33	79.5	82.68	72.83	84.97	91.63	3.16	1.65	5.16	4.77	4.94	4.63	7.65	7.3	6.8	4.43	5.28	6.47	83.16	98.02	82.8	97.83	96.01	96.7	1.31	6.77	7.97
			Figure 6J
					Per sgCtrl						Per CXCL10 KO1						Per CXCL10 KO2						DuF sgCtrl						DuF CXCL10 KO1						DuF CXCL10 KO2						LeC sgCtrl						LeC CXCL10 KO1
				Pt#2	81.97	73.13	79.43	79.46	78.68	73.68	6.81	7.67	10.06	6.13	5.13	4.8	6.62	6.49	6.31	5.23	4.98	5.82	86.2	88.11	88.28	82.83	79.83	83.11	5.22	6.61	6.83	6.78	5.6	5.13	4.28	6.81	8.28	6.46	6.13	4.66	79.73	81.31	76.98	81.31	64.63	70.98	7.67	8.31	6.73
				Pt#4	63.0937	57.977	67.3	70.11	73.13	67.31	6.831	7.24933	4.34	5.31	5.24	5.61	6.73133	9.49767	4.35	4.68	5.3	5.48	59.4607	54.6633	61.26	54.63	64.28	64.63	4.97667	6.49633	6.26	4.96	6.13	4.64	5.32967	5.831	6.73	6.61	5.13	4.46	60.6107	57.6137	67.28	67.61	59.8	52.8	6.83033	6.82767	6.32
[truncated: 27 more columns]

## Sheet: Figure 7
			Figure 7B
					Per + sgCtrl			Per + CXCR3 KO1			Per + CXCR3 KO2			DuF + sgCtrl			DuF + CXCR3 KO1			DuF + CXCR3 KO2			LeC + sgCtrl			LeC + CXCR3 KO1			LeC + CXCR3 KO2			DuEC + sgCtrl			DuEC + CXCR3 KO1			DuEC + CXCR3 KO2
				KOPTK1	857942	895784	856483	247596	234954	195784	218479	285962	215785	840485	765985	848937	218475	175996	218493	201847	185883	204854	789595	697385	701784	219474	195884	195783	235993	219495	205885	11859	11484	13084	11949	12894	12853	12893	13958	12849
				PER117	858959	889385	856385	284934	278493	195994	218485	195783	218495	787584	837574	837573	185964	218589	218495	245964	194875	244853	668975	667476	589574	185959	185957	194787	218495	204856	194734	12493	12859	11849	12849	14893	11833	13393	10484	9573
			Figure 7C
					Per + sgCtrl			Per + CXCR3 KO1			Per + CXCR3 KO2			DuF + sgCtrl			DuF + CXCR3 KO1			DuF + CXCR3 KO2			LeC + sgCtrl			LeC + CXCR3 KO1			LeC + CXCR3 KO2			DuEC + sgCtrl			DuEC + CXCR3 KO1			DuEC + CXCR3 KO2
				Pt#2	923432	875948	804834	189481	167493	193832	184783	157493	201938	785948	894893	903489	184932	174934	164930	201839	194902	164839	938549	879940	874934	129401	201839	184931	204839	194839	174938	10483	11938	1987	10483	11483	10384	1849	1948	11949
				Pt#4	894748	901849	848493	178403	168494	201832	178498	201839	189478	898948	949039	879849	184983	175947	174947	199483	184938	108473	874834	904834	918493	184930	204930	184938	176430	264839	174839	10393	11839	13992	13920	19491	10382	11930	10483	11893
			Figure 7D
					Per sgCtrl			Per CXCL10 KO1			Per CXCL10 KO2			DuF sgCtrl			DuF CXCL10 KO1			DuF CXCL10 KO2			LeC sgCtrl			LeC CXCL10 KO1			LeC CXCL10 KO2
				KOPTK1	912758	898849	884843	198930	143930	154383	141839	154932	132849	847839	827480	862849	112489	132404	112490	132490	154390	132940	902390	894384	832483	112394	104849	162598	153309	132840	163302
				PER117	899839	983483	893473	123478	112479	143849	136830	154839	138839	920392	834930	910390	193293	123293	213930	103393	132830	134923	943293	830382	813392	125390	132840	112940	103489	89390	122480
			Figure 7E
					Per sgCtrl			Per CXCL10 KO1			Per CXCL10 KO2			DuF sgCtrl			DuF CXCL10 KO1			DuF CXCL10 KO2			LeC sgCtrl			LeC CXCL10 KO1			LeC CXCL10 KO2
				Pt#2	899749	984032	857394	113920	148392	139294	183922	187493	138493	895843	867584	867854	119390	121039	103829	120389	119302	102893	859584	959483	869584	118490	184930	119403	110493	104833	114930
				Pt#4	759489	867945	895847	132940	148390	121939	119308	183929	132934	848390	986304	848395	119403	102949	129403	113829	103982	118390	895854	968595	923954	120483	119403	149320	119384	113930	132049
			Figure 7F
				KOPTK1			KOPTK1 + Per			PER117			PER117 + Per			KOPTK1			KOPTK1 + DuF			PER117			PER117 + DuF			KOPTK1			KOPTK1 + LeC			PER117			PER117 + LeC
				2801.5	2746.05	2829.25	29198.3	23794.8	29837.9	5034.06	5033.24	4894.67	72929.8	69957	71819	2716.57	2709.33	2798.16	17662.5	17919.8	20834.7	8824.86	8842.8	8657.48	62214.2	58806.8	63863.2	2496.42	2717.37	2494.66	8479.05	10601.3	10841.9	7449.88	7912.64	8819.65	19024.5	22114	22145
			Figure 7G
				KOPTK1			Per			KOPTK1 + Per			Per + KOPTK1			PER117			Per			Per117 + Per			Per + PER117
				1	1	1	3510	5520	4070	2.43	1.56	1.24	162000	183000	152000	1	1	1	59.9	51.5	47.7	1.45	1.23	1.32	380	351	327
			Figure 7H
				KOPTK1			DuF			KOPTK1 + DuF			DuF + KOPTK1			PER117			DuF			PER117+ DuF			DuF + PER117
				1	1	1	1.069	1.46745	1.26952	1.35	1.65	1.35	162.053	172.578	162.353	1	1	1	1.26947	1.26756	1.31827	1.45	1.43	1.52	9.86379	10.9538	10.519
			Figure 7I
				KOPTK1			LeC			KOPTK1 + LeC			LeC + KOPTK1			PER117			LeC			PER117 + LeC			LeC + PER117
				1	1	1	1.1	1.13	1.12	2.00507	2.15364	1.76221	16.2138	12.1	15.4	1	1	1	1.47748	1.54459	1.76221	1.2	1.23	1.2	6.18049	6.66056	4.95826
			Figure 7L
				Per sgCtrl + KOPTK1			Per CXCR3 KO1 + KOPTK1			Per CXCR3 KO2 + KOPKT1			Per sgCtrl			Per CXCR3 KO1			Per CXCR3 KO2			DuF sgCtrl + KOPTK1			DuF CXCR3 KO1 + KOPTK1			DuF CXCR3 KO2 + KOPKT1			DuF sgCtrl			DuF CXCR3 KO1			DuF CXCR3 KO2			LeC sgCtrl + KOPTK1			LeC CXCR3 KO1 + KOPTK1			LeC CXCR3 KO2 + KOPKT1			LeC sgCtrl
				28142.2	27296.8	26648	3654.16	4553.26	3774.9	3715.98	3728.59	3679.39	3602.5	3590.55	3994.36	3591.6	3601.58	3616.66	3564.68	3545.34	3600.4	19121.5	21290.3	19166.6	4907.54	3812.49	4149.91	4965.12	3844.62	4120.57	5317.04	3891.68	4154.51	4202.1	3859.45	4137.16	4124.69	3783.28	4120.21	10072.5	9711.04	12447.5	3242.48	3296.1	3542.09	3284.23	3189.86	3594	3331.08
			Figure 7M
				Per + KOPTK1 sgCtrl			Per + KOPTK1 CXCR3 KO1			Per + KOPTK1 CXCR3 KO2			KOPTK1 sgCtrl + Per			KOPTK1 CXCR3 KO1 + Per			KOPTK1 CXCR3 KO2 + Per
				251217	306770	263743	0.93	1.15	1.13	0.96	1.02	0.99	0.946793	0.98	1.02	1.0474	1.01	0.95	1	1	1
			Figure 7N
				DuF + KOPTK1 sgCtrl			DuF + KOPTK1 CXCR3 KO1			DuF + KOPTK1 CXCR3 KO2			KOPTK1 sgCtrl + DuF			KOPTK1 CXCR3 KO1 + DuF			KOPTK1 CXCR3 KO2 + DuF
				182.41	155.3	174.98	1.01	1.05	0.92	1.08	1	0.97	0.93	1.1	1.32	1.1	0.92	1.21	1	1	1
			Figure 7O
				LeC + KOPTK1 sgCtrl			LeC + KOPTK1 CXCR3 KO1			LeC + KOPTK1 CXCR3 KO2			KOPTK1 sgCtrl + LeC			KOPTK1 CXCR3 KO1 + LeC			KOPTK1 CXCR3 KO2 + LeC
				12.5655	14.903	10.5404	1.00935	0.9625	0.928891	0.980181	0.984522	1.00287	0.982449	1.04742	0.974078	0.992397	1.07865	0.967021	1	1	1
			Figure 7P
				Per sgCtrl			Per CXCL10 KO1			Per CXCL10 KO2			DuF sgCtrl			DuF CXCL10 KO1			DuF CXCL10 KO2			LeC sgCtrl			LeC CXCL10 KO1			LeC CXCL10 KO2
				25910.8	25305.4	29034.8	3997.99	4037.03	3983.39	4006.86	4073.23	3937.51	18276.2	19405.3	20427.5	5225.53	4874.81	4972.12	5306.09	4881.49	4677.91	9982.74	11906.5	11643.1	3979.41	4127.12	4295.91	3975.91	4086.94	4286.49
			Figure 7Q
				Per sgCtrl + KOPTK1			Per CXCL10 KO1 + KOPTK1			Per CXCL10 KO2 + KOPTK1			Per sgCtrl			Per CXCL10 KO1			Per CXCL10 KO2
				174290	211301	194000	0.934454	0.934454	1.1262	0.962352	0.962352	0.993092	0.946793	0.946793	1.02146	1.0474	1.0474	0.954833	1	1	1
			Figure 7R
				DuF sgCtrl + KOPTK1			DuF CXCL10 KO1 + KOPTK1			DuF CXCL10 KO2 + KOPTK1			DuF sgCtrl			DuF CXCL10 KO1			DuF CXCL10 KO2
				203.065	173.471	181.934	0.855088	1.11692	0.965004	0.880462	1.00701	0.930306	0.875355	0.98219	0.886402	0.891228	1.04129	1.01592	1	1	1
			Figure 7S
				LeC sgCtrl + KOPTK1			LeC CXCL10 KO1 + KOPTK1			LeC CXCL10 KO2 + KOPTK1			LeC sgCtrl			LeC CXCL10 KO1			LeC CXCL10 KO2
				16.6045	12.5627	9.94186	1.00741	1.00935	0.928891	1.07568	0.980181	1.00287	1.0012	0.982449	0.974078	1.01917	0.992397	0.967021	1	1	1
[truncated: 8 more columns]

## Sheet: Figure 8
		Figure 8B
				Per			Per with			DuF			DuF with			LeC			LeC with			DuEC			DuEC with
			KOPTK1 CM	1	1	1	449.264	515	413	1	1	1	58.7389	64.9929	52.4082	1	1	1	79.9503	68.4161	55.2442	1	1	1	1.1	1.32	1.21
			PER117 CM	1	1	1	130.2	113.5	131.3	1	1	1	140.662	116.747	122.768	1	1	1	67.153	36.6034	67.9697	1	1	1	1.1	1.2	1.121
		Figure 8D
				Per			DuF			LeC			DuEC
			Without TNFα	1	1	1	1	1	1	1	1	1	1	1	1
			With TNFα	949.889	927.385	1025.54	63.6761	48.8959	65.2783	15.242	21.3572	24.1862	0.910119	1.02287	0.902137
				Per			DuF			LeC			DuEC
			Without IL27	1	1	1	1	1	1	1	1	1	1	1	1
			With IL27	1189.81	988.917	1286.13	161.768	148.974	174.151	827.54	702.116	644.178	0.910119	1.02287	0.902137
				Per			DuF			LeC			DuEC
			Without IFN-γ	1	1	1	1	1	1	1	1	1	1	1	1
			With IFN-γ	130278	127799	149774	14770.2	11653.2	14109.5	58.3252	59.2271	70.4241	0.910119	1.02287	0.902137
		Figure 8E
			TNFα	CON		T-ALL				IL27	CON		T-ALL				IFNγ	CON		T-ALL
				15.5	51.75	1960.5	1545.5				28.2	42.6	4513.8	4657.8				39.12	41.52	972.72	1020.72
				58	54.25	2210.5	1958				55.8	69	5749.8	5221.8				42.72	28.32	1272.72	1164.72
				58	84.25	1535.5	1683				79.8	52.2	3301.8	3277.8				35.52	39.12	864.72	996.72
				70.5	83	1823	1958				42.6	55.8	4933.8	4933.8				37.92	42.72	1284.72	1356.72
						1898	1733						4657.8	4705.8						1212.72	1224.72
						1473	1433						2989.8	2821.8						912.72	948.72
						1523	1470.5						4417.8	4129.8						948.72	1056.72
		Figure 8F
		Tnf	BM CD45				BM Stromal				Thymus CD45				Thymus Stromal				Mn CD45				Mn Stromal
			1	1	1	1	1.20386	1.38341	1.14985	0.056853	3.21557	3.80913	3.41482	0.251512	1.2581	1.57894	1.32111	0.048256	29.0091	32.7737	24.9401	25.377	1.29662	0.812212	0.714725	0.05165
		Il27	BM CD45				BM Stromal				Thymus CD45				Thymus Stromal				Mn CD45				Mn Stromal
			1	1	1	1	0.631375	0.576069	0.703485	0.023863	3.28926	5.92626	4.14633	0.514946	0.659821	0.65749	0.808264	0.020255	1221.39	835.049	1107.22	768.798	0.680027	0.338215	0.437273	0.021679
		ifng	BM CD45				BM Stromal				Thymus CD45				Thymus Stromal				Mn CD45				Mn Stromal
			1	1	1	1	0.41	0.1616	0.283948	0.394899	3.48	1.54495	3.91441	3.03407	0.34	0.078395	0.273742	0.341656	72	72.4297	53.7841	59.9894	0.373	0.218505	0.282111	0.353415
		Figure 8G
			Mn - Leu - TNF						Mn - Leu -IL27						Mn - Leu -IFN-γ						BM-Leu-TNF						Bm - Leu -IL27						BM - Leu -IFN-γ						Thy- Leu - TNF						Thy - Leu -IL27
			1464.15	1813.52	1465.35	1592.92	1577.59	1693.28	1919.1	2790.32	2062.74	2101.28	2095.92	2597.91	1516.19	1629.61	1448.95	1488.07	1575.75	1628.94	437.84	414.91	176.87	411.14	422.26	425.33	73.7	203.52	171.03	184.55	177.42	175.54	722.39	502.89	587.13	488.92	528.6	495.38	500.38	406.52	435.86	509.77	421.62	303.61	78.39	83.63	151.71	77.07	82.9
		Figure 8H
			CSF- TNFα
				CON						CXCL10 WT						CXCL10 KO
			Day 12	4.34	4.74	3.12	2.31	4.74	3.53	4.74	4.74	3.12	4.34	4.34	3.93	4.34	3.12	3.12	5.15	5.15	3.53
			Day 20	5.15	4.34	3.12	3.93	4.34	3.53	91.91	94.34	93.12	93.12	91.09	91.09	44.47	43.26	48.12	43.26	48.12	48.53
			Day 35	5.55	3.93	4.34	5.96	5.15	5.55	254.88	248.8	252.04	251.64	249.61	249.2	96.36	89.07	94.74	101.64	101.64	116.23
			CSF- IL27
				CON						CXCL10 WT						CXCL10 KO
			Day 12	7.08	5.2	5.95	4.83	3.7	5.2	5.58	5.2	5.2	5.58	6.33	4.45	5.58	5.2	5.2	5.95	6.7	5.95
			Day 20	5.95	4.83	5.95	4.08	5.2	5.58	191.58	197.58	190.08	176.95	185.95	201.33	99.7	90.33	110.58	89.58	94.45	93.33
			Day 35	5.95	5.2	6.33	4.83	5.2	5.95	789.33	802.83	773.2	799.08	771.7	797.58	419.58	418.83	345.7	460.83	379.45	415.08
			CSF- IFNγ
				CON						CXCL10 WT						CXCL10 KO
			Day 12	5.64	6.55	4.73	3.82	4.73	5.18	6.09	3.82	5.64	4.73	6.09	3.82	5.18	5.18	4.27	4.27	4.73	5.18
			Day 20	4.27	3.82	4.73	4.73	5.64	4.27	89.27	87.45	89.27	94.73	94.73	95.64	29.73	29.73	27	30.64	29.73	31.55
			Day 35	3.82	6.09	4.27	4.73	3.36	5.18	291.09	225.18	254.27	229.73	295.18	234.27	104.73	96.09	103.82	112.45	103.36	100.64
		Figure 8I
			Mural cells																																				CD45 cells
			CON TNFR						ΔE NOTCH1 TNFR						CON IL27R						ΔE NOTCH1 IL27R						CON IFNGR						ΔE NOTCH1 IFNGR						CON TNFR						ΔE NOTCH1 TNFR
			984.69	1173.48	736.96	860.23	900.09	428.03	2888.5	2618.91	2466.95	2409.73	4935.01	4932.47	323.8	398.17	378.58	364.63	398.17	359.01	21406.6	19731.6	18742.8	16891.3	18550.6	16764.5	1135.55	1574.65	1043.86	1290.86	530.86	591.64	4229.3	4186.48	3825.36	3924.4	3540.49	4025.27	54.82	663.99	156.8	133.16	659.73	147.85	576.74	626.1	568.41	856.872	589.42
		Figure 8J
		TNFR1	Per			Per + KOPTK1			DuF			DuF + KOPTK1			LeC			LeC + KOPTK1
			17926	16106	16220	89760	79930	72986	17200	17788	17193	94048	92080	94069	16633	17479	17213	96012	94459	90824
		Il27Rα	Per			Per + KOPTK1			DuF			DuF + KOPTK1			LeC			LeC + KOPTK1
			28386	23873	24125	325887	287546	258767	2425	23411	23413	346865	343296	343261	25602	26890	26201	351988	345792	330886
		IFNGR1	Per			Per + KOPTK1			DuF			DuF + KOPTK1			LeC			LeC + KOPTK1
			4557	4154	4133	183452	157084	146920	4889	4110	4535	194386	183735	186904	4774	4818	4740	191870	190737	188822
		Figure 8L
				Per			DuF			LeC
			KOPTK1	183.657	202.739	176.077	22.6126	20.8084	23.6055	10.4754	9.73783	14.111
			KOPTK1 + TNFα Blocking ab	1	1	1	1	1	1	1	1	1
				Per			DuF			LeC
			KOPTK1	406.888	336.079	401.856	5.5327	5.9523	5.34486	21.4361	22.8859	20.8413
			KOPTK1 + IL27 Blocking ab	1	1	1	1	1	1	1	1	1
				Per			DuF			LeC
			PER117	23.5358	22.1705	22.9553	86.2633	97.5603	77.6042	39.1578	37.135	31.5297
			PER117 + TNFα Blocking ab	1	1	1	1	1	1	1	1	1
				Per			DuF			LeC
			PER117	171.85	235.002	202.357	12.0157	8.8371	11.9443	11.5947	10.2009	10.6711
			PER117 + IL27 Blocking ab	1	1	1	1	1	1	1	1	1
		Figure 8M
				Per + sgCtrl			Per + TNF KO1			Per + TNF KO2			DuF + sgCtrl			DuF + TNF KO1			DuF + TNF KO2			LeC + sgctrl			LeC + TNF KO1			LeC + TNF KO2
			KOPTK1	4544.82	5022.37	4452.98	271.347	136.653	130.531	191.755	136.653	124.408	5493.8	5157.06	5432.57	136.653	173.388	155.02	173.388	191.755	197.878	2910.12	2720.33	2512.16	173.388	155.02	136.653	161.143	204	185.633
			PER117	2640.73	2432.57	2714.2	142.776	167.265	130.531	142.776	161.143	185.633	3522.37	3461.14	3840.73	234.612	222.367	124.408	148.898	216.245	124.408	3657.06	3252.98	3583.59	228.49	210.122	197.878	216.245	222.367	259.102
		Figure 8N
				Per + sgCtrl			Per + IL27 KO1			Per + IL27 KO2			DuF + sgCtrl			DuF + IL27 KO1			DuF + IL27 KO2			LeC + sgctrl			LeC + IL27 KO1			LeC + IL27 KO2
			KOPTK1	4679.51	4746.86	4471.35	204	197.878	252.98	142.776	167.265	259.102	5169.31	5426.45	4881.55	173.388	228.49	210.122	130.531	148.898	185.633	2708.08	3044.82	2567.27	191.755	148.898	252.98	136.653	191.755	228.49
			PER117	2512.16	2652.98	2224.41	204	130.531	197.878	173.388	210.122	222.367	3320.33	3320.33	3859.1	191.755	259.102	197.878	167.265	167.265	265.224	3344.82	3320.33	3650.94	197.878	191.755	222.367	148.898	136.653	252.98
[truncated: 61 more columns]

## Sheet: Supplementary Figure 1
	Suppl. Figure 1A
			CON					∆E NOTCH1
		Mn	53.28	80.88	80.63	61.85	60.57	98.4	94.59	97.14	98.35	98.52
		Thymus	84.79	84.8	83.53	83.28	82.73	92.69	92.7	92.55	92.47	92.5
		BM	78.09	86.69	60.26	59.49	86.55	84.49	96.62	98.99	98	96.05
		Blood	78.43	74.8	77.76	76.85	73.94	76.33	88.61	76.34	75.28	75.27
		Spleen	64.04	71.63	64.06	62.77	63.12	95.26	96.57	95.37	95.22	95.22
		Liver	85.04	69.78	85.8	85.3	82.92	96.03	95.59	95.83	96.02	96.07
		Lungs	29.25	29.34	28.35	29.98	29.33	89.49	88.17	89.33	88.99	98.41
	Suppl. Figure 1B
			CON					∆E NOTCH1
		Mn	2.74	2.63	2.17	3.06	3.01	70.38	72.97	78.35	71.05	71.13
		Thymus	2.91	2.92	2.87	2.9	2.85	58.66	57.9	66.97	70.1	59.71
		BM	0.07	0.03	0.04	0.04	0.04	83.98	93.5	98.89	97.11	95.6
		Blood	2.53	2.45	2.59	2.58	2.6	54.55	49.85	53.52	50.03	59.99
		Spleen	0.03	1.17	0.33	0.32	0.43	69.4	70.48	51.54	62.1	70.42
		Liver	0.35	0.46	0.89	0.34	0.33	61.42	61.21	61.55	46.78	55.17
		Lungs	0.08	0.27	0.09	0.08	0.09	37.57	37.04	39.08	43.27	42.26
	Suppl. Figure 1C
			M1	M2	M3	M4	M5
		week 4	56.6291	52.1766	63.6814	60.2096	62.4271
		Week 5	62.4057	66.8778	73.5659	69.9736	66.6766
		Week 6	63.7072	69.3351	72.626	68.6516	62.9619
		Week 7	67.31	77.3007	63.4896	64.4508	51.3835
		Week 8	62.571	67.8501	56.921	61.7831	49.6801
	Suppl. Figure 1D
			M1	M2	M3	M4	M5
		week 4	61.5318	64.8464	42.862	47.0808	50.1082
		Week 5	63.5361	74.535	60.0075	55.0577	58.2025
		Week 6	65.6649	77.8807	63.303	63.9922	80.2897
		Week 7	78.4807	80.8755	66.8196	72.6899	83.9293
		Week 8	80.513	80.7797	70.1706	78.9404	85.0323
	Suppl. Figure 1E
		KOPTK1	Veh			DBZ
			2818.11	2802.78	2852.02	357.47	483.84	751.3
		PER117	Veh			DBZ
			1143.38	1172.75	1186.04	413.56	414.79	438.92
	Suppl. Figure 1F
		PASSPP	Veh			DBZ
			2512.39	2074.13	2414.7	478.92	334.37	499.69
	Suppl. Figure 1G
		ΔE NOTCH1	Veh			DBZ
			2889.39	2879.89	2831.24	746.62	744.03	743.68
	Suppl. Figure 1H
		KOPTK1	Veh			DBZ
			1	1	1	0.134043	0.062199	0.103218
		PER117	Veh			DBZ
			1	1	1	0.139845	0.074849	0.206945
		PASSPP	Veh			DBZ
			1	1	1	0.185585	0.24677	0.22286
		ΔE NOTCH1	Veh			DBZ
			1	1	1	0.127728	0.129278	0.159062
	Suppl. Figure 1I
		Meninges					Thymus					BM					Spleen					Blood					Liver					Lung
		74.22	72.36	72.63	71.36	73.51	57.77	60.14	58.79	59.05	65.99	98.77	98.39	99.35	96.64	99.15	60.52	68.43	69.33	69.45	60.14	51.59	48.09	51.46	51.51	51.18	57.55	57.92	59.51	59.16	50.16	33.52	29.34	25.26	25.2	25.06
	Suppl. Figure 1K
		CD8- CD4+	CD8+ CD4+	CD8+ CD4 -	DN CD3-	DN CD3+
		53.3286	32.3699	5.55303	6.28694	2.24719
		31.3509	57.176	6.15784	4.3483	0.950683
		23.7736	67.8359	5.74561	1.70673	0.938136
		46.3468	46.103	4.28234	2.67401	0.585922

## Sheet: Supplementary Figure 2
	Suppl. Figure 2A
		KOPTK1	sgCtrl			CXCR3 KO1			CXCR3 KO2
			100	100	100	0.084942	0.093356	0.088389	0.081889	0.081876	0.091911
		PER117	sgCtrl			CXCR3 KO1			CXCR3 KO2
			100	100	100	0.67	0.216556	0.112581	0.415	0.08832	0.084097
	Suppl. Figure 2C
		KOPTK1	sgCtrl			CXCR3 KO1			CXCR3 KO2
			3373.68	3114.6	3330.45	0.19	0.56	0.18	0.68	0.12	0.56
		PER117	sgCtrl			CXCR3 KO1			CXCR3 KO2
			731.46	821.95	732.83	0.56	0.12	0.66	0.22	0.31	0.76
	Suppl. Figure 2D
		Bone marrow	sgCtrl					CXCR3 KO1					CXCR3 KO2
			71392	83231	76523	81000	82203	2592	3939	4824	6034	4596	9278	4093	8890	6954	5545
		Meninges	sgCtrl					CXCR3 KO1					CXCR3 KO2
			40880	64126	63304	64047	46137	648	620	662	119	113	726	41	493	38	715
		Blood	sgCtrl					CXCR3 KO1					CXCR3 KO2
			12841	22842	22702	22309	12694	16	5	5	7	12	10	9	15	14	17
		Spleen	sgCtrl					CXCR3 KO1					CXCR3 KO2
			22626	53487	52916	53016	23761	7	10	46	15	18	56	23	34	29	20
		Liver	sgCtrl					CXCR3 KO1					CXCR3 KO2
			30156	40555	41203	39763	20732	15	26	22	17	19	14	180	11	145	225
		Lungs	sgCtrl					CXCR3 KO1					CXCR3 KO2
			25062	66709	44470	44506	25071	10	4	12	15	20	59	32	46	5	31
		Testis	sgCtrl					CXCR3 KO1					CXCR3 KO2
			5703	19589	14605	14519	5801	4	4	6	10	2	7	3	3	0	5
	Suppl. Figure 2I
			sgCtrl			CXCR3 KO			CXCR3 KO + CXCR3 OE
		0	100	100	100	100	100	100	100	100	100
		24	273.993	234.985	222.485	142.78	151.4	137.04	183	228.3	195.5
		48	439.56	385.759	365.68	194.44	183.24	171.96	262.5	290.3	327.7
		72	602.93	563.467	532.544	248.89	281.56	224.34	464.3	464.8	413.5
		96	942.491	827.554	827.219	312.22	367.04	373.54	731.3	701.4	703.9
		120	1497.44	1337.77	1336.98	455	436.31	380.42	1231.3	1101.4	1200
	Suppl. Figure 2K
			sgCtrl			Active β Catenin			CXCR3 KD1			CXCR3 KD2			CXCR3 KD1 + Active β Catenin			CXCR3 KD2 + Active β Catenin
		0	100	100	100	100	100	100	100	100	100	100	100	100	100	100	100	100	100	100
		24	226.074	216.618	225.301	262.799	243.692	239.82	172.89	181.25	167.22	139.55	152.94	169.38	142.9	125.6	123.5	135.211	141.791	111.538
		48	366.871	361.224	370.783	407.167	401.846	385.03	237.35	256.25	236.67	205.65	229.41	220.63	275	265.5	232.4	330.986	353.731	244.505
		72	551.841	528.28	535.241	621.502	551.385	542.515	387.95	396.88	358.89	342.94	368.24	396.88	507.9	434.5	410.6	484.507	566.418	426.923
		96	848.466	802.332	808.434	953.925	856.615	797.006	459.04	496.88	445.56	507.91	479.41	507.5	652.9	523.8	576.5	642.958	661.194	512.088
		120	1184.97	1259.77	1300.9	1254.27	1342.46	1299.7	556.63	601.88	498.89	555.37	584.12	548.75	842.1	764.3	686.6	789.437	876.119	647.253

[truncated: 6 more sheets: Supplementary Figure 3, Supplementary Figure 4, Supplementary Figure 5, Supplementary Figure 6, Supplementary Figure 7, Supplementary Figure 8]
